# Supplementary material for: Stationary and portable sequencing-based approaches for tracing wastewater contamination in urban stormwater systems
Source: Sci Rep. 2018 Aug 9;8:11907. doi: 10.1038/s41598-018-29920-7 (PMC6085348; doi:10.1038/s41598-018-29920-7)
Supplement: Supplementary file 2 — Dataset2 [file 41598_2018_29920_MOESM2_ESM.xlsx]

## Sheet: Stockholm_sample_info_matched_e
Samples	E.coli_count_Colilert18(MPN/100ml)	sampling_date	Sampling_area	DNA_conc(ng/ul)	Volume(ml)
StockholmVattenA1	120300	20130611	Liljeholmen	26.5	900
StockholmVattenA3	240000	20130611	Liljeholmen	4.97	800
StockholmVattenA4	1700	20130611	Liljeholmen	25.5	900
StockholmVattenA5	1200	20130611	Liljeholmen	11.1	900
StockholmVattenA6	14100	20130611	Liljeholmen	14.4	900
StockholmVattenA7	92100	20130611	Liljeholmen	2.64	900
StockholmVattenA8	240000	20130611	Malarhojden	2.22	800
StockholmVattenA9	30800	20130611	Malarhojden	2.13	900
StockholmVattenA10	400	20130611	Skarholmen	2.58	900
StockholmVattenA11	14200	20130611	Skarholmen	2.33	900
StockholmVattenA13	8400	20130611	Huddinge	8.07	900
StockholmVattenA14	5800	20130611	Huddinge	0.821	900
StockholmVattenA15	400	20130611	Huddinge	1.35	900
StockholmVattenA17	130	20130611	Huddinge	0.938	800
StockholmVattenA18	21900	20130611	Huddinge	7.63	700
StockholmVattenA19	11000	20130611	Huddinge	1.61	900
StockholmVattenA20	4100	20130611	Huddinge	2.1	800
StockholmVattenA21	1300	20130611	Huddinge	1.46	800
StockholmVattenA22	2600	20130611	Huddinge	0.798	900
StockholmVattenA25	3900	20130612	Farsta	5.49	800
StockholmVattenA27	1000	20130612	Farsta	1.06	400
StockholmVattenA28	200	20130612	Huddinge	0.425	700
StockholmVattenA30	1100	20130612	Huddinge	0.255	800
StockholmVattenA31	<100	20130612	Huddinge	9.87	800
StockholmVattenA33	100	20130612	Huddinge	1.42	900
StockholmVattenA34	7700	20130612	Huddinge	1.79	900
StockholmVattenA37b	200	20130612	Enskede	8.77	900
StockholmVattenB1	1300	20130624	Kungsholmen	9.98	900
StockholmVattenB3	1100	20130624	Kungsholmen	1.82	900
StockholmVattenB4	<100	20130624	Kungsholmen	10.02	900
StockholmVattenB5	<100	20130624	Kungsholmen	2.61	900
StockholmVattenB6	<100	20130624	Kungsholmen	3.13	900
StockholmVattenB8	200	20130624	Kungsholmen	4.38	900
StockholmVattenB9	3800	20130624	Kungsholmen	1.09	900
StockholmVattenB10	20400	20130624	Kungsholmen	23.4	500
StockholmVattenB13	<100	20130624	Kungsholmen	12.6	900
StockholmVattenB16	<100	20130624	Kungsholmen	3.37	900
StockholmVattenB60	1990	20130626	Norrrmalm	6.36	600
StockholmVattenB62	2790	20130626	Ostermalm	2.06	600
StockholmVattenB62b	1730	20130626	Ostermalm	0.618	900
StockholmVattenB63	<100	20130626	Ostermalm	1.76	800
StockholmVattenB64	4800	20130626	Ostermalm	3.86	600
StockholmVattenB65	8330	20130626	Ostermalm	5.01	800
StockholmVattenB65b	5710	20130626	Ostermalm	0.721	800
StockholmVattenB66	740	20130626	Ostermalm	7.025	500
StockholmVattenB67	750	20130626	Sundbyberg	19.9	800
StockholmVattenB70	<100	20130626	Sodermalm	5.7	900
StockholmVattenB71	630	20130626	Sodermalm	1.72	900
StockholmVattenB72	>242000	20130626	Sodermalm	1.78	900
StockholmVattenB73	>242000	20130626	Sodermalm	0.597	400
StockholmVattenB74	620	20130626	Sodermalm	3.99	800
StockholmVattenC1	740	20130924	Liljeholmen	4.58	600
StockholmVattenC3	<100	20130924	Liljeholmen	14.2	900
StockholmVattenC4	410	20130924	Liljeholmen	1.67	800
StockholmVattenC5	155310	20130924	Liljeholmen	19.3	500
StockholmVattenC6	1310	20130924	Liljeholmen	8.71	800
StockholmVattenC7	241920	20130924	Liljeholmen	18.3	500
StockholmVattenC8	<100	20130924	Liljeholmen	33.6	900
StockholmVattenC9	1220	20130924	Liljeholmen	18.2	500
StockholmVattenC10	>242000	20130924	Liljeholmen	74.3	700
StockholmVattenC11	630	20130924	Kungsholmen	23.3	800
StockholmVattenC12	>242000	20130924	Kungsholmen	34.4	800
StockholmVattenC13	<100	20130930	Liljeholmen	15	900
StockholmVattenC14	>242000	20130930	Liljeholmen	9.33	700
StockholmVattenC15	8800	20130930	Liljeholmen	8.18	900
StockholmVattenC16	>242000	20130930	Liljeholmen	21.4	700
StockholmVattenC17	>242000	20130930	Kungsholmen	35.4	800
StockholmVattenC18	410	201310003	Liljeholmen	15.6	900
StockholmVattenC19	>242000	201310003	Liljeholmen	73.2	600
StockholmVattenC20	64880	201310003	Liljeholmen	22.7	800
StockholmVattenC21	<100	201310003	Liljeholmen	25.8	900
StockholmVattenC22	970	201310003	Liljeholmen	16.6	800
StockholmVattenC27	<100	201310003	Liljeholmen	4.78	900
